# Supplementary material for: Experience of the COVID-19 Pandemic in Rural Odisha, India: Knowledge, Preventative Actions, and Impacts on Daily Life
Source: Int J Environ Res Public Health. 2021 Mar 11;18(6):2863. doi: 10.3390/ijerph18062863 (PMC7998707; doi:10.3390/ijerph18062863)
Supplement: Supplementary file 1 [file ijerph-18-02863-s001.zip]

Archive with 2 entries (2 files):
- Bauza et al_COVID Phone Interview_Supplemental Information.pdf
- Bauza et al_SI_Interview tools.pdf
